# Supplementary material for: Comprehensive cross‐platform comparison of methods for non‐invasive EGFR mutation testing: results of the RING observational trial
Source: Mol Oncol. 2020 Nov 13;15(1):43–56. doi: 10.1002/1878-0261.12832 (PMC7782072; doi:10.1002/1878-0261.12832)
Supplement: Supplementary file 2 — Data S1. List of all patients included in the study showing mutation detected and corresponding mutant allele frequency according to methodology. [file MOL2-15-43-s002.xls]

## Sheet: Sheet1
Patient ID	Methodology	T790 MAF (%)	Sensitizing (%)	Initial EGFR sensitizing mutation (mutation detected)
100025	BEAMing	0	0	exon 21
100025	dPCR	0	0	exon 21
100025	NGS Oncomine	0	0	exon 21
100025	PNA-Q-PCR	0	0	exon 21
100025	NGS GeneReader	0	0	exon 21
300046	BEAMing	0.0709	0.5776	exon 21 (L858R)
300046	dPCR	0.61	0.57	exon 21 (L858R)
300046	NGS Oncomine	0.48		exon 21
300046	PNA-Q-PCR	0	0	exon 21
300046	NGS GeneReader	0	0	exon 21
300047	BEAMing	0	0.1841	exon 21 (L858R)
300047	dPCR	0	0.55	exon 21 (L858R)
300047	NGS Oncomine	0	0	exon 21
300047	PNA-Q-PCR	0	0	exon 21
300047	NGS GeneReader	0	0	exon 21
400003	BEAMing	0	0	G719X
400003	dPCR	0	0	G719X
400003	NGS Oncomine	0	0	G719X
400003	PNA-Q-PCR	0	0	G719X
400003	NGS GeneReader	0	0	G719X
400007	BEAMing	8.8409	13.2313	del 19
400007	dPCR	15.9	19.8	del 19
400007	NGS Oncomine	15.8	23.1	del 19 (p.L747_S752del)
400007	PNA-Q-PCR	32.7		del 19
400007	NGS GeneReader	12.9	14.43	del 19 (p.L747_S752del)
400033	BEAMing	0.1166	7.5622	exon 21 (L858R)
400033	dPCR	0.16	18.7	exon 21 (L858R)
400033	NGS Oncomine			exon 21
400033	PNA-Q-PCR	0.07	20.5	exon 21 (L858R)
400033	NGS GeneReader	0.25	17.93	exon 21 (L858R)
400049	BEAMing	0	0	exon 21
400049	dPCR	0	0.15	exon 21 (L858R)
400049	NGS Oncomine	0	0	exon 21
400049	PNA-Q-PCR	0	0	exon 21
400049	NGS GeneReader	0	0	exon 21
500038	BEAMing	0	0	del 19
500038	dPCR	0	0	del 19
500038	NGS Oncomine	0	0	del 19
500038	PNA-Q-PCR	0	0	del 19
500038	NGS GeneReader	0	0	del 19
500048	BEAMing	0.7861	20.9853	del 19
500048	dPCR	1.6	30.9	del 19
500048	NGS Oncomine	0	33.3	del 19 (p.L747_P753delinsS)
500048	PNA-Q-PCR	3.49	1.1	del 19
500048	NGS GeneReader	1.83	27.4	del 19 (p.L747_P753delinsS)
1000014	BEAMing	0	0	exon 21
1000014	dPCR	0	0	exon 21
1000014	NGS Oncomine	0	0	exon 21
1000014	PNA-Q-PCR	0	0	exon 21
1000014	NGS GeneReader	0	0	exon 21
1000040	BEAMing	0	0.1301	exon 21 (L858R)
1000040	dPCR	0.13	0.19	exon 21 (L858R)
1000040	NGS Oncomine	0	0.3	exon 21 (L858R)
1000040	PNA-Q-PCR	0		exon 21
1000040	NGS GeneReader			exon 21
1000043	BEAMing	0	0.046	exon 21 (L858R)
1000043	dPCR	0	0.41	exon 21 (L858R)
1000043	NGS Oncomine	0	0	exon 21
1000043	PNA-Q-PCR	0	0	exon 21
1000043	NGS GeneReader	0	0	exon 21
1300032	BEAMing	0	0	del 19
1300032	dPCR	0	0	del 19
1300032	NGS Oncomine	0	0	del 19
1300032	PNA-Q-PCR	0	0	del 19
1300032	NGS GeneReader	0	0	del 19
1300035	BEAMing	0.1243	1.7963	exon 21 (L858R)
1300035	dPCR	0	2.96	exon 21 (L858R)
1300035	NGS Oncomine	0	3.57	exon 21 (L858R)
1300035	PNA-Q-PCR	0.7	1.26	exon 21 (L858R)
1300035	NGS GeneReader	0	5.34	exon 21 (L858R)
1300039	BEAMing	0	0	G719X
1300039	dPCR	0	0	G719X
1300039	NGS Oncomine	0	0	G719X
1300039	PNA-Q-PCR	0	0	G719X
1300039	NGS GeneReader	0	0	G719X
1300075	BEAMing	0.8508	3.6228	del 19
1300075	dPCR	1.66	6.17	del 19
1300075	NGS Oncomine	1.57	5.63	del 19 (p.E746_A750del)
1300075	PNA-Q-PCR	1.88	1.42	del 19
1300075	NGS GeneReader	2.08	6.01	del 19 (p.E746_A750del)
1700012	BEAMing	0	0	exon 21
1700012	dPCR	0	0	exon 21
1700012	NGS Oncomine	0	0	exon 21
1700012	PNA-Q-PCR	0	0	exon 21
1700012	NGS GeneReader	0	0	exon 21
1700013	BEAMing	1.9691	6.7196	exon 21 (L858R)
1700013	dPCR	4.77	10.6	exon 21 (L858R)
1700013	NGS Oncomine	5.6	11.2	exon 21 (L858R)
1700013	PNA-Q-PCR	1.13	8.02	exon 21 (L858R)
1700013	NGS GeneReader	2.63	9.79	exon 21 (L858R)
1700029	BEAMing	0	0.8151	exon 21 (L861Q)
1700029	dPCR	0	1.08	exon 21 (L861Q)
1700029	NGS Oncomine	0	1.02	exon 21 (L861Q)
1700029	PNA-Q-PCR	0	0.05	exon 21 (L861Q)
1700029	NGS GeneReader	0	1.23	exon 21 (L861Q)
1700057	BEAMing	0.3311	1.0757	del 19
1700057	dPCR	0.32	1.42	del 19
1700057	NGS Oncomine	0	1.9	del 19 (p.E746_A750del)
1700057	PNA-Q-PCR	0.72	0.2	del 19
1700057	NGS GeneReader	0	1.68	del 19 (p.E746_A750del)
1700058	BEAMing	0	0	del 19
1700058	dPCR	0	0	del 19
1700058	NGS Oncomine	0	0	del 19
1700058	PNA-Q-PCR	0	0	del 19
1700058	NGS GeneReader	0	0	del 19
1700061	BEAMing	0	0.2384	del 19
1700061	dPCR	0		del 19
1700061	NGS Oncomine	1.9	6.9	del 19 (p.E746_A750del)
1700061	PNA-Q-PCR	0	0	del 19
1700061	NGS GeneReader	0	0	del 19
2100023	BEAMing	0	0	del 19
2100023	dPCR	0.1	0	del 19
2100023	NGS Oncomine	0	0	del 19
2100023	PNA-Q-PCR	0	0	del 19
2100023	NGS GeneReader	0	0	del 19
2100027	BEAMing	0	0	exon 21
2100027	dPCR	0	0	exon 21
2100027	NGS Oncomine	0	0	exon 21
2100027	PNA-Q-PCR	0	0	exon 21
2100027	NGS GeneReader	0	0	exon 21
2300026	BEAMing	0	0	del 19
2300026	dPCR	0	0	del 19
2300026	NGS Oncomine	0	0	del 19
2300026	PNA-Q-PCR	0.1	0	del 19
2300026	NGS GeneReader	0	0	del 19
2300037	BEAMing	0	0	del 19
2300037	dPCR	0	0	del 19
2300037	NGS Oncomine	0	0	del 19
2300037	PNA-Q-PCR	0	0	del 19
2300037	NGS GeneReader	0	0	del 19
2300045	BEAMing	2.0228	3.642	exon 21 (L858R)
2300045	dPCR	4.58	8.12	exon 21 (L858R)
2300045	NGS Oncomine	3.4	8.8	exon 21 (L858R)
2300045	PNA-Q-PCR	1.51	2.53	exon 21 (L858R)
2300045	NGS GeneReader	3.4	7.1	exon 21 (L858R)
2800051	BEAMing	0	12.8497	del 19
2800051	dPCR	0	14.7	del 19
2800051	NGS Oncomine	0	15.1	del 19 (p.E746_A750del)
2800051	PNA-Q-PCR	0.04	9.1	del 19
2800051	NGS GeneReader	0	12.24	del 19 (p.E746_A750del)
2800062	BEAMing	0	0	del 19
2800062	dPCR	0	0	del 19
2800062	NGS Oncomine	0	0	del 19
2800062	PNA-Q-PCR	0	0	del 19
2800062	NGS GeneReader	0	0	del 19
3500015	BEAMing	0.0984	0.3973	exon 21 (L858R)
3500015	dPCR	0.17	0.21	exon 21 (L858R)
3500015	NGS Oncomine	0	0.4	exon 21 (L858R)
3500015	PNA-Q-PCR	0	0.25	exon 21 (L858R)
3500015	NGS GeneReader	0	0.42	exon 21 (L858R)
3500030	BEAMing	6.391	14.7508	del 19
3500030	dPCR	12.5	0.19	del 19
3500030	NGS Oncomine	11.2	22	del 19 (p.L747_K754>SER)
3500030	PNA-Q-PCR	6.43		del 19
3500030	NGS GeneReader	11	28	del 19 (p.L747_K754>SER)
3500036	BEAMing	0	0	del 19
3500036	dPCR	0	0	del 19
3500036	NGS Oncomine	0	0	del 19
3500036	PNA-Q-PCR	0	0	del 19
3500036	NGS GeneReader	0	0	del 19
3500060	BEAMing	0	0	del19
3500060	dPCR	0		del19
3500060	NGS Oncomine	0	1.8	del19
3500060	PNA-Q-PCR	0	0	del19
3500060	NGS GeneReader	0	0	del19
3500067	BEAMing	0.0583	0.1682	del 19
3500067	dPCR	0.43	0	del 19
3500067	NGS Oncomine	0	0	del 19
3500067	PNA-Q-PCR	0.2	0.43	del 19
3500067	NGS GeneReader	0	0	del 19
3600024	BEAMing	0	0	del 19
3600024	dPCR	0	0	del 19
3600024	NGS Oncomine	0	0	del 19
3600024	PNA-Q-PCR	0	0	del 19
3600024	NGS GeneReader	0	0	del 19
3600050	BEAMing	0	0.3737	del 19
3600050	dPCR	0	1.8	del 19
3600050	NGS Oncomine	0	1.98	del 19 (p.L747_A750delinsP)
3600050	PNA-Q-PCR	0	0	del 19
3600050	NGS GeneReader	0	0	del 19
3600056	BEAMing	0	0.0537	exon 21 (L858R)
3600056	dPCR	0.15	0.58	exon 21 (P848L)
3600056	NGS Oncomine	0	0.4	exon 21 (P848L)
3600056	PNA-Q-PCR	0	0	exon 21
3600056	NGS GeneReader	0	0	exon 21
3600059	BEAMing	0	0	del 19
3600059	dPCR	0	0	del 19
3600059	NGS Oncomine	0	0	del 19
3600059	PNA-Q-PCR	0	0	del 19
3600059	NGS GeneReader	0	0	del 19
3600068	BEAMing	0	0.1043	exon 21 (L858R)
3600068	dPCR	0	0.16	exon 21 (L858R)
3600068	NGS Oncomine	0	0.24	exon 21 (L858R)
3600068	PNA-Q-PCR	0	0.08	exon 21 (L858R)
3600068	NGS GeneReader	0	0.23	exon 21 (L858R)
3700008	BEAMing	13.2204	40.6018	exon 21 (L858R)
3700008	dPCR	22.8	63.9	exon 21 (L858R)
3700008	NGS Oncomine	19.6	61.4	exon 21 (L858R)
3700008	PNA-Q-PCR	54.4	39.9	exon 21 (L858R)
3700008	NGS GeneReader	18.5	57.4	exon 21 (L858R)
3700016	BEAMing	0	0	del 19
3700016	dPCR	0	0	del 19
3700016	NGS Oncomine	0	0	del 19
3700016	PNA-Q-PCR	0	0	del 19
3700016	NGS GeneReader	0	0	del 19
3700019	BEAMing	6.4612	17.8535	del 19
3700019	dPCR	14.3	33.2	del 19
3700019	NGS Oncomine	0	3.57	del 19 (p.E746_A750del)
3700019	PNA-Q-PCR	19.5	28	del 19
3700019	NGS GeneReader	11.2	26.86	del 19 (p.E746_A750del)
3700066	BEAMing	0	0.0425	exon 21 (L858R)
3700066	dPCR	0	0.13	exon 21 (L858R)
3700066	NGS Oncomine	0	0.15	exon 21 (L858R)
3700066	PNA-Q-PCR	0	0	exon 21
3700066	NGS GeneReader	0	0	exon 21
3700071	BEAMing	0.5654	1.0052	del 19
3700071	dPCR	1.38	1.24	del 19
3700071	NGS Oncomine	1.03	2.4	del 19 (p.E746_A750del)
3700071	PNA-Q-PCR	0.54	0.31	del 19
3700071	NGS GeneReader	0.65	1.45	del 19 (p.E746_A750del)
3900017	BEAMing	0	0	del 19
3900017	dPCR	0	0	del 19
3900017	NGS Oncomine	0	0	del 19
3900017	PNA-Q-PCR	0	0	del 19
3900017	NGS GeneReader	0	0	del 19
3900064	BEAMing	0	0	exon 21
3900064	dPCR	0	0	exon 21
3900064	NGS Oncomine	0	0	exon 21
3900064	PNA-Q-PCR	0	0	exon 21
3900064	NGS GeneReader	0	0	exon 21
3900065	BEAMing	0	0.5858	del 19
3900065	dPCR	0	4.72	del 19
3900065	NGS Oncomine	0	3.92	del 19 (p.E746_A750del)
3900065	PNA-Q-PCR	0	0.42	del 19
3900065	NGS GeneReader	0	2.44	del 19 (p.E746_A750del)
3900069	BEAMing	3.7515	9.426	exon 21 (L858R)
3900069	dPCR	7.04	16.9	exon 21 (L858R)
3900069	NGS Oncomine	7.66	16.4	exon 21 (L858R)
3900069	PNA-Q-PCR	4.6	21.1	exon 21 (L858R)
3900069	NGS GeneReader	3.75	14.2	exon 21 (L858R)
3900074	BEAMing	0.381	0.7259	del 19
3900074	dPCR	0.53	0.71	del 19
3900074	NGS Oncomine	0.54	1.16	del 19 (p.E746_S752delinsV)
3900074	PNA-Q-PCR	0.26	1.09	del 19
3900074	NGS GeneReader	0	0	del 19 (p.E746_S752delinsV)
4700054	BEAMing	0	26.3154	del 19
4700054	dPCR	0	39.2	del 19
4700054	NGS Oncomine	0	40.6	del 19 (p.E746_A750del)
4700054	PNA-Q-PCR	0	19.6	del 19
4700054	NGS GeneReader	0	36.92	del 19 (p.E746_A750del)
4700070	BEAMing	1.8437	11.1367	exon 21 (L858R)
4700070	dPCR	2.59	21.9	exon 21 (L858R)
4700070	NGS Oncomine	2.7	20.5	exon 21 (L858R)
4700070	PNA-Q-PCR	1.7	36.5	exon 21 (L858R)
4700070	NGS GeneReader	2.62	21.91	exon 21 (L858R)
5300044	BEAMing	2.8294	6.754	del 19
5300044	dPCR	5.41	11.4	del 19
5300044	NGS Oncomine	7.17	10.7	del 19 p.E746_A750del
5300044	PNA-Q-PCR	2.07	4.55	del 19
5300044	NGS GeneReader	3.7	6.05	del 19 p.E746_A750del
5300053	BEAMing	0.2461	1.0788	exon 21 (L858R)
5300053	dPCR	1.03	1.1	exon 21 (L858R)
5300053	NGS Oncomine	0.43	0.45	exon 21 (L858R)
5300053	PNA-Q-PCR	1.72	0.98	exon 21 (L858R)
5300053	NGS GeneReader	1	1.35	exon 21 (L858R)
6200055	BEAMing	0	0.075	exon 21 (L858R)
6200055	dPCR	0.18	0.17	exon 21 (L858R)
6200055	NGS Oncomine	0	0.1	exon 21 (L858R)
6200055	PNA-Q-PCR	0.05	0.2	exon 21 (L858R)
6200055	NGS GeneReader	0	0	exon 21
7200021	BEAMing	0	0	exon 21
7200021	dPCR	0	0	exon 21
7200021	NGS Oncomine	0	0	exon 21
7200021	PNA-Q-PCR	0	0	exon 21
7200021	NGS GeneReader	0	0	exon 21
7200028	BEAMing	0	0	del 19
7200028	dPCR	0	0	del 19
7200028	NGS Oncomine	0	0	del 19
7200028	PNA-Q-PCR	0	0	del 19
7200028	NGS GeneReader	0	0	del 19
7200063	BEAMing	0.0941	0.1762	exon 21 (L858R)
7200063	dPCR	0	0.71	exon 21 (L858R)
7200063	NGS Oncomine	0	0	exon 21
7200063	PNA-Q-PCR	0	0	exon 21
7200063	NGS GeneReader	0	0	exon 21
7200072	BEAMing	0	0	exon 21
7200072	dPCR	0	0	exon 21
7200072	NGS Oncomine	0	48.1	exon 21 (P848L)
7200072	PNA-Q-PCR	0	0	exon 21
7200072	NGS GeneReader	0	50	exon 21 (P848L)
7800034	BEAMing	0	0	del 19
7800034	dPCR	0	0	del 19
7800034	NGS Oncomine	0	0	del 19
7800034	PNA-Q-PCR	0	0	del 19
7800034	NGS GeneReader	0	0	del 19
7800041	BEAMing	0	0	ins 20
7800041	dPCR	0	0	ins 20
7800041	NGS Oncomine	0	0	ins 20
7800041	PNA-Q-PCR	0	0	ins 20
7800041	NGS GeneReader	0	0	ins 20
8500002	BEAMing	0.5901	5.2447	exon 21 (L858R)
8500002	dPCR	1.27	9.41	exon 21 (L858R)
8500002	NGS Oncomine	1.35	9.8	exon 21 (L858R)
8500002	PNA-Q-PCR	0.56	3.5	exon 21 (L858R)
8500002	NGS GeneReader	0.91	8.56	exon 21 (L858R)
9400001	BEAMing	0	0	exon 21
9400001	dPCR	0	0	exon 21
9400001	NGS Oncomine	0	0	exon 21
9400001	PNA-Q-PCR	0	0	exon 21
9400001	NGS GeneReader	0	0	exon 21
9400005	BEAMing	0.3594	1.2335	del 19
9400005	dPCR	0.36	1.3	del 19
9400005	NGS Oncomine	0	2.73	del 19 (p.E746_A750del)
9400005	PNA-Q-PCR	0.2	1.31	del 19
9400005	NGS GeneReader	1.6	0.4	del 19 (p.E746_A750del)
9400006	BEAMing	16.4556	28.7429	del 19
9400006	dPCR	27.5	45.2	del 19
9400006	NGS Oncomine	26.3	20.9	del 19 (p.E746_A750del)
9400006	PNA-Q-PCR	54.2	60	del 19
9400006	NGS GeneReader	27	20.3	del 19 (p.E746_A750del)
9400042	BEAMing	0	0.0517	del 19
9400042	dPCR	0	0	del 19
9400042	NGS Oncomine	0	0	del 19
9400042	PNA-Q-PCR	0	0	del 19
9400042	NGS GeneReader	0	0	del 19
10100031	BEAMing	0	0	exon 21
10100031	dPCR	0	0	exon 21
10100031	NGS Oncomine	0	0	exon 21
10100031	PNA-Q-PCR	0.02	0.01	exon 21 (L861Q)
10100031	NGS GeneReader	0	0.44	exon 21 (L861Q)
10100073	BEAMing	0.0726	0	del 19
10100073	dPCR	0	0	del 19
10100073	NGS Oncomine	0	0	del 19
10100073	PNA-Q-PCR	0	0	del 19
10100073	NGS GeneReader	0	0	del 19
14600009	BEAMing	0	0.1201	del 19
14600009	dPCR	0.33	0.68	del 19
14600009	NGS Oncomine	0	0	del 19
14600009	PNA-Q-PCR	0	0	del 19
14600009	NGS GeneReader	0	0	del 19
14600010	BEAMing	0	10.602	exon 21 (L858R)
14600010	dPCR	0	19.4	exon 21 (L858R)
14600010	NGS Oncomine	0	21.7	exon 21 (L858R)
14600010	PNA-Q-PCR	0.02	4.19	exon 21 (L858R)
14600010	NGS GeneReader	0	18	exon 21 (L858R)
14600011	BEAMing	0.0457	0	exon 21
14600011	dPCR	0	4.3	exon 21 (L858R)
14600011	NGS Oncomine	0	0	exon 21
14600011	PNA-Q-PCR	0	0	exon 21
14600011	NGS GeneReader	0	0	exon 21
14600018	BEAMing	0	0	S768l
14600018	dPCR	0	0	S768l
14600018	NGS Oncomine	0	0	S768l
14600018	PNA-Q-PCR	0	0	S768l
14600018	NGS GeneReader	0	0	S768l
14600020	BEAMing	2.6435	2.8702	del 19
14600020	dPCR	4.7	6.06	del 19
14600020	NGS Oncomine	3.88	6.66	del 19 (p.L747_T751del)
14600020	PNA-Q-PCR	2.3	5.54	del 19
14600020	NGS GeneReader	3.78	4.66	del 19 (p.L747_T751del)
